# Supplementary material for: Macrophage innate training induced by IL-4 and IL-13 activation enhances OXPHOS driven anti-mycobacterial responses
Source: eLife. 2022 Sep 29;11:e74690. doi: 10.7554/eLife.74690 (PMC9555863; doi:10.7554/eLife.74690)
Supplement: Figure 2—figure supplement 3—source code 1. — Unedited western blots for histone H3, H3K4me3, H3K27me3 and H3K9me2, accompanying ponceau stains and figure where size and wells are labelled. [file elife-74690-fig2-figsupp3-code1.zip]

Archive with 8 entries (8 files):
- Figure 2 figure supplement 3 source data 1/Fig 2 figure supplement 3 source data.tif
- Figure 2 figure supplement 3 source data 1/H3 blot (1).pdf
- Figure 2 figure supplement 3 source data 1/H3K27me3 blot (1).pdf
- Figure 2 figure supplement 3 source data 1/H3K27me3 Ponceau (1).pdf
- Figure 2 figure supplement 3 source data 1/H3K4me3 & Total H3 Ponceau (1).pdf
- Figure 2 figure supplement 3 source data 1/H3K4me3 blot (1).pdf
- Figure 2 figure supplement 3 source data 1/H3K9me2 blot (1).pdf
- Figure 2 figure supplement 3 source data 1/H3K9me2 Ponceau (1).pdf
