# Supplementary material for: Macrophage innate training induced by IL-4 and IL-13 activation enhances OXPHOS driven anti-mycobacterial responses
Source: eLife. 2022 Sep 29;11:e74690. doi: 10.7554/eLife.74690 (PMC9555863; doi:10.7554/eLife.74690)
Supplement: Figure 3—source data 1. — Statistical analysis carried out by MetaboAnalyst. Raw data can be found in Source data 1. [file elife-74690-fig3-data1.txt]

# PID of current job: 17647
mSet<-InitDataObjects("conc", "stat", FALSE)
mSet<-Read.TextData(mSet, "Replacing_with_your_file_path", "rowu", "disc");
mSet<-SanityCheckData(mSet)
mSet<-ContainMissing(mSet)
mSet<-ReplaceMin(mSet);
mSet<-PreparePrenormData(mSet)
mSet<-Normalization(mSet, "NULL", "NULL", "NULL", ratio=FALSE, ratioNum=20)
mSet<-PlotNormSummary(mSet, "norm_0_", "png", 72, width=NA)
mSet<-PlotSampleNormSummary(mSet, "snorm_0_", "png", 72, width=NA)
mSet<-Ttests.Anal(mSet, F, 0.05, FALSE, TRUE, "fdr", FALSE)
mSet<-PlotTT(mSet, "tt_0_", "png", 72, width=NA)
mSet<-PCA.Anal(mSet)
mSet<-PlotPCAPairSummary(mSet, "pca_pair_0_", "png", 72, width=NA, 5)
mSet<-PlotPCAScree(mSet, "pca_scree_0_", "png", 72, width=NA, 5)
mSet<-PlotPCA2DScore(mSet, "pca_score2d_0_", "png", 72, width=NA, 1,2,0.95,0,0)
mSet<-PlotPCALoading(mSet, "pca_loading_0_", "png", 72, width=NA, 1,2);
mSet<-PlotPCABiplot(mSet, "pca_biplot_0_", "png", 72, width=NA, 1,2)
mSet<-PlotPCA3DLoading(mSet, "pca_loading3d_0_", "json", 1,2,3)
mSet<-PlotHeatMap(mSet, "heatmap_0_", "png", 72, width=NA, "norm", "row", "euclidean", "ward.D","bwm", "overview", T, T, NULL, T, F)
mSet<-PlotSubHeatMap(mSet, "heatmap_1_", "png", 72, width=NA, "raw", "row", "euclidean", "ward.D","bwm", "tanova", 20, "overview", T, T, F, F)
